# Supplementary material for: The Complete Chloroplast Genome of Guadua angustifolia and Comparative Analyses of Neotropical-Paleotropical Bamboos
Source: PLoS One. 2015 Dec 2;10(12):e0143792. doi: 10.1371/journal.pone.0143792 (PMC4668023; doi:10.1371/journal.pone.0143792)
Supplement: S1 Table — (XLSX) [file pone.0143792.s001.xlsx]

## Sheet: primer
S1 Table. G. angustifolia-specific primers
	Forward primer	Sequence 5' to 3'	Reverse primer	Sequence 5' to 3'	Sequencing primer	Sequence 5' to 3'
1	G03F	TCACTGTGTGATCCACGG	cp004R[1]	CGATCTATTCATTCAATATTTC
2	G05F	TACTCCTGAAAGAGAAGTGG	G05R	GTTCATTTTGGCATTTGAGTG
3	G08F	CAGCCAATTAGGTTCGG	G08R	ACGGGGAGAGATGGCTGAGT	G08R1	CATAAAAGATAATTATTCTC
4	TRIT009F	TGAGCAGGTACCTACACAA	TRIT010R	TAGAGTGTTTTCTACGGTCG
5	G40F	GGCGTAGCAGCGATATTTC	cp040R[1]	GTTAAGAGGGGTCATGGAAAGAACAGG
6	TRIT041F	TGTCTCTCCTAGAAGTTGGT	TRIT042R	GATCTCTTGAATGAAATTAG	G40R	ACTAAATTAAGCTGGCGAG
7	TRIT043F	ATCGTTAGCTTGGAAGGCTAG	TRIT043R	TCACTCTTACTCTATGGGCTCG
8	TRIT044F	AGGACGTAAGTGTGTCAGAC	TRIT044R	TCTCCGTGCTTCATTTAGTG
9	G44F	TAGCCGGGAGGAGTTAGGT	G35R	GTGAAGTAAGGATGCCCCAT
10	G32F	TGCCCCTTAGGAGCCCTTT	G32R	AATTTCACTTGGGTGGGCC
11	T27F	CTTCTAATTCCTTCCATTCG	T28R	AGCTGGATTATTACGGGCC
12	TRIT037F	AGCGAAGAAATAGGTTCGTCA	TRIT038R	TTGCGTTATGTCACTAGATC
13	T017F	TAGTCAATTCAATGATGACC	cp016R[1]	AGTTGTTGTTCTTGTTTCTTTAGT	G16F	AAGGAACTCAAGGATATCG
14	G12F	CCCTTCGAGTCGACGAAAT	G12R	GAGCTGTTCCTGAATAGCT
15	TRIT020F	GATTCGTTAGAAATTGAACA	T043R	GGCAGAATTAATTGAGAC
16	T51F	TCAAATCGCACCATCTCTAT	G50R	CTATATAGAATGGGTTGGG
17	G52F	TCTTGAAGACGAATACGAT	G53R	GAGGATATCCTTAAATAGG	G54R	GCATAAGATCCATTGAGTTC
18	G56F	AACTGCCTCCGGTTTAGGTG	cp56R[1]	ATGTTTCTGCTTTATGAATATGATA
19	G77F	TCCAATAAGGAAGGAGGAT	cp78R[1]	GAATTAAACGAGGATATATAGCTCGG	G78R1	CGAGCCTGTTTTATAGCAAG
20	T79F	GAGTGATCCACAAACGACG	TRIT80R	TGGCTAATCTCAGGAATGGC
21	G93F	CCTGATGTTTCCGAACACT	G93R	GTAGATATGCTCTTCAAGC
22	T94F	TTAGTGTAACCGGTTTGTCG	cp95R[1]	ATGGGACAAAAAATAAATCC	G94F	AATCCCACAATGGAGCTTCC
23	TRIT96F	TTCGGAACTTGAGTCTGATTC	TRIT96R	TGGGTAGAGCCGGATCTAA
24	G99F	CGGAGATGGCAAATATTCGG	G100R	CACCCCTCACGTGCGAAAT
25	cp124F[1]	AAGATAATCAATTCGGTCGTTGTGG	G125R	CCCATATTGACTATCATGAG
26	G125F	CAGTCAGTTGGATATTAGGG	T125R	CTTGTTGGATATTCACCAGA
27	T127F	ACAGTTGAACTGAGAATAC	cp127R[1]	GAATTCCCGGTAGAAAGAGATTTCG
28	G128F	ATTCTTGTCTTATCCGCAT	T128R	CGAGAAACTAAGAATCCTG
29	T131F	ATTGGATAAGAGAGCCTCT	T132R	CCGAAACATGGTTAGAGCTC	G132R	GATCCAATGTCACATTCCGT
30	T134F	CTATCGGACATACGCGAAC	cp135R[1]	CGAGCTGCTGCTCAATCGAT
31	G136F	CACTCATATAGCTATCTAG	cp137R[1]	GTTGGGATTATTTAGCTACTATG
[1] Dong WP, Xu C, Cheng T, Lin K and Zhou SL (2013) Sequencing angiosperm plastid genomes made easy: a complete set of universal primers and a case study on the phylogeny of saxifragales. Genome Biol Evol 5: 989-997.
