# Supplementary material for: The Complete Chloroplast Genome of Guadua angustifolia and Comparative Analyses of Neotropical-Paleotropical Bamboos
Source: PLoS One. 2015 Dec 2;10(12):e0143792. doi: 10.1371/journal.pone.0143792 (PMC4668023; doi:10.1371/journal.pone.0143792)
Supplement: S2 Table — (XLSX) [file pone.0143792.s002.xlsx]

## Sheet: Sheet1
S2 Table. Taxa included in the analyses with GenBank numbers and references
Classification	Taxon	GenBank No.	Reference
BEP clade; Bambusoideae; Arundinarieae	Acidosasa purpurea	HQ337793	Zhang, et al. 2011
BEP clade; Bambusoideae; Arundinarieae	Arundinaria appalachiana	KC817462	Burke, et al. 2014
BEP clade; Bambusoideae; Arundinarieae	Arundinaria gigantea	JX235347	Burke, et al. 2012
BEP clade; Bambusoideae; Arundinarieae	Arundinaria tecta	KC817463	Burke, et al. 2014
BEP clade; Bambusoideae; Arundinarieae	Ferrocalamus rimosivaginus	HQ337794	Zhang, et al. 2011
BEP clade; Bambusoideae; Arundinarieae	Indocalamus longiauritus	HQ337795	Zhang, et al. 2011
BEP clade; Bambusoideae; Arundinarieae	Phyllostachys edulis	HQ337796	Zhang, et al. 2011
BEP clade; Bambusoideae; Arundinarieae	Phyllostachys nigra var. henonis	HQ154129	Zhang, et al. 2011
BEP clade; Bambusoideae; Arundinarieae	Phyllostachys propinqua	JN415113	Wu and Ge 2012
BEP clade; Bambusoideae; Bambuseae	Bambusa emeiensis	HQ337797	Zhang, et al. 2011
BEP clade; Bambusoideae; Bambuseae	Bambusa oldhamii	FJ970915	Wu, et al. 2009b
BEP clade; Bambusoideae; Bambuseae	Bambusa bambos	KJ870988	Wysocki et al. 2015
BEP clade; Bambusoideae; Bambuseae	Dendrocalamus latiflorus	FJ970916	Wu, et al. 2009b
BEP clade; Bambusoideae; Bambuseae	Guadua angustifolia	KM365071	Current study
BEP clade; Bambusoideae; Bambuseae	Guadua weberbaueri	KP793062	Wysocki et al. 2015
BEP clade; Bambusoideae; Bambuseae	Chusquea spectabilis	KJ870990	Wysocki et al. 2015
BEP clade; Bambusoideae; Bambuseae	Chusquea liebmannii	KJ871001	Wysocki et al. 2015
BEP clade; Bambusoideae; Bambuseae	Greslania sp.	KJ870993	Wysocki et al. 2015
BEP clade; Bambusoideae; Bambuseae	Hickelia madagascariensis	KJ870994	Wysocki et al. 2015
BEP clade; Bambusoideae; Bambuseae	Neololeba atra	KJ870996	Wysocki et al. 2015
BEP clade; Bambusoideae; Bambuseae	Olmeca reflexa	KJ870997	Wysocki et al. 2015
BEP clade; Bambusoideae; Bambuseae	Otatea acuminata	KJ871003	Wysocki et al. 2015
BEP clade; Bambusoideae; Olyreae	Olyra latifolia	KF515509	Wysocki et al. 2015
BEP clade; Bambusoideae; Olyreae	Cryptochloa strictiflora	JX235348	Burke, et al. 2012
BEP clade; Pooideae; Brachypodieae	Brachypodium distachyon	EU325680	Vogel, et al. 2010
BEP clade; Ehrhartoideae; Oryzeae	Leersia tisserantii	JN415112	Wu and Ge 2012
BEP clade; Ehrhartoideae; Oryzeae	Oryza meridionalis	JN005831	Waters, et al. 2012
BEP clade; Ehrhartoideae; Oryzeae	Oryza nivara	NC005973	Shahid Masood, et al. 2004
BEP clade; Ehrhartoideae; Oryzeae	Oryza rufipogon	JN005832	Unpublished
BEP clade; Ehrhartoideae; Oryzeae	Oryza sativa	AY522331	Tang, et al. 2004
BEP clade; Ehrhartoideae; Oryzeae	Rhynchoryza subulata	JN415114	Wu and Ge 2012
BEP clade; Pooideae; Poeae; Agrostidinae	Agrostis stolonifera	EF115543	Saski, et al. 2007
BEP clade; Pooideae; Poeae; Airinae	Deschampsia antarctica	KF887484	Lee, et al. 2014
BEP clade; Pooideae; Poeae; Loliinae	Festuca altissima	JX871939	Hand, et al. 2013
BEP clade; Pooideae; Poeae; Loliinae	Festuca arundinacea	FJ466687	Cahoon, et al. 2010
BEP clade; Pooideae; Poeae; Loliinae	Festuca ovina	JX871940	Hand, et al. 2013
BEP clade; Pooideae; Poeae; Loliinae	Festuca pratensis	JX871941	Hand, et al. 2013
BEP clade; Pooideae; Poeae; Loliinae	Lolium multiflorum	JX871942	Hand, et al. 2013
BEP clade; Pooideae; Poeae; Loliinae	Lolium perenne	AM37385	Edwards 2011
BEP clade; Pooideae; Triticeae	Aegilops cylindrica	KF534489	Middleton, et al. 2014
BEP clade; Pooideae; Triticeae	Aegilops geniculata	KF534490	Middleton, et al. 2014
BEP clade; Pooideae; Triticeae	Aegilops speltoides	JQ740834	Middleton, et al. 2014
BEP clade; Pooideae; Triticeae	Aegilops tauschii	JQ754651	Middleton, et al. 2014
BEP clade; Pooideae; Triticeae	Hordeum vulgare subsp. spontaneum	KC912688	Middleton, et al. 2014
BEP clade; Pooideae; Triticeae	Hordeum vulgare subsp. vulgare	EF115541	Saski, et al. 2007
BEP clade; Pooideae; Triticeae	Secale cereale	KC912691	Middleton, et al. 2014
BEP clade; Pooideae; Triticeae	Triticum aestivum	AB042240	Ogihara et al. 2000
BEP clade; Pooideae; Triticeae	Triticum monococcum	KC912690	Middleton, et al. 2014
BEP clade; Pooideae; Triticeae	Triticum urartu	KC912693	Middleton, et al. 2015
PACMAD clade; Arundinoideae; Arundineae	Phragmites australis	KF730315	Unpublished
PACMAD clade; Panicoideae; Andropogoneae	Coix lacryma-jobi	FJ261955	Leseberg and Duvall 2009
PACMAD clade; Panicoideae; Andropogoneae	Saccharum officinarum	AP006714	Asano et al. 2004
PACMAD clade; Panicoideae; Andropogoneae	Sorghum bicolor	EF115542	Saski, et al. 2007
PACMAD clade; Panicoideae; Andropogoneae	Sorghum timorense	KF998272	Unpublished
PACMAD clade; Panicoideae; Andropogoneae	Zea mays	AY928077	Unpublished
PACMAD clade; Panicoideae; Paniceae	Panicum virgatum	NC015990	Young, et al. 2011
PACMAD clade; Panicoideae; Paniceae	Panicum virgatum cv. kanlow	HQ731441	Young, et al. 2011
PACMAD clade; Panicoideae; Paniceae	Setaria italica	KF646538	Unpublished
Pharoideae; Phareae	Pharus lappulaceus	KC311467	Jones, et al. 2014
Pharoideae; Phareae	Pharus latifolius	JN032131	Jones, et al. 2014
Puelioideae	Puelia olyriformis	KC534841	Jones, et al. 2014
Anomochlooideae; Anomochloeae; Anomochloa	Anomochloa marantoidea	GQ329703	Morris and Duvall 2010
