# Supplementary material for: The Complete Chloroplast Genome of Guadua angustifolia and Comparative Analyses of Neotropical-Paleotropical Bamboos
Source: PLoS One. 2015 Dec 2;10(12):e0143792. doi: 10.1371/journal.pone.0143792 (PMC4668023; doi:10.1371/journal.pone.0143792)
Supplement: S3 Table — Genes that evolve at similar rates are shown in bold. P<0.05 indicates rates that are significantly different. GA: Guadua angustifolia; CS: Cryptochloa strictiflora; DL: Dendrocalamus latiflorus. (XLSX) [file pone.0143792.s003.xlsx]

## Sheet: Sheet1
S3 Table. Tajima's relative tests for 76 coding genes in the three bamboos
Gene	Species pair comparisons			Gene	Species pair comparisons
	GA-CS	GA-DL	CS-DL		GA-CS	GA-DL	CS-DL
atpA	0.00016	0.31731	0.00132	psbF*	0.31731	0.31731	0.1573
atpB	0	0.73888	0	psbH	0.02535	1	0.02535
atpE	0.09558	0.1573	0.00815	psbI*	0.08326	1	0.08326
atpF	0.00162	0.31731	0.01162	psbJ*	0.31731	1	0.31731
atpH*	0.10247	1	0.10247	psbK*	0.08326	1	0.08326
atpI	0.01141	0.1573	0.05778	psbL*	0.31731	1	0.31731
ccsA	1e-05	0.4795	0	psbM*	0.1573	1	0.1573
cemA	6e-05	0.65472	0	psbN*	1	1	1
clpP	0.01141	0.31731	0.05778	psbT*	1	1	1
infA	0.00763	0.31731	0.05935	psbZ*	0.08326	1	1
matK	0	0.03895	0	rbcL	0.00069	0.61708	0.00203
ndhA	1e-05	0.41422	6e-05	rpl2*	0.31731	0.31731	0.08326
ndhB	0.00671	6e-05	0.05878	rpl14	0.00389	1	0.00389
ndhC	0.03389	0.31731	0.09558	rpl16	0.01255	0.31731	0.00389
ndhD	0	0.31731	0	rpl20	0.01141	0.31731	0.0027
ndhE*	0.1573	0.31731	0.08326	rpl22	0.00024	1	0.00024
ndhF	0	0.13057	0	rpl23*	0.1573	1	0.1573
ndhG	0.00047	0.0455	0.01842	rpl32	0.02535	0.02535	1
ndhH	0.00389	0.76302	0.01059	rpl33	0.00666	0.08326	0.10881
ndhI	0.00753	0.1573	0.00134	rpl36*	0.10247	0.31731	0.17971
ndhJ	0.03389	0.31731	0.09558	rpoA	0	0.31731	0
ndhK	0.00102	0.01162	0.24982	rpoB	0	0.63735	0
petA	0.00763	0.41422	0.02905	rpoC1	0.00015	0.10829	0
petB	0.0455	0.17971	0.73888	rpoC2	0	0.59001	0
petD	0.00753	0.0522	0.53161	rps2	0.00468	1	0.00468
petG*	0.5637	0.31731	0.1573	rps3	0.00014	0.31731	1e-05
petL*	0.08326	0.31731	0.31731	rps4	0.01842	1	0.01842
petN*	1	1	1	rps7*	0.31731	1	0.31731
psaA	0.01832	0.00162	0	rps8	0.00157	1	0.00157
psaB	1e-05	1	1e-05	rps11	0.00666	1	0.00666
psaC*	0.05878	0.5637	0.03389	rps12*	0.08326	1	0.08326
psaI*	0.5637	0.31731	0.1573	rps14*	0.17971	0.10247	0.73888
psaJ*	0.31731	1	0.31731	rps15*	0.08326	0.1573	0.65472
psbA	0.00035	0.0027	0.4795	rps16*	0.1573	0.31731	0.5637
psbB	1e-05	1	1e-05	rps18	0.0455	0.0522	0.00106
psbC	1e-05	0.05878	0	rps19*	0.31731	1	0.31731
psbD	0.01431	0.1573	0.00016	ycf3*	1	0.31731	0.5637
psbE	0.02535	1	0.02535	ycf4	0.01162	1	0.01162
Bold p-values are significant at the 0.05 level. Genes that show rate constancy among the three studied bamboos are labeled with asterisk. GA: Guadua angustifolia; CS: Cryptochlora stritiflora; DL: Dendrocalamus latiflorus
