# Supplementary material for: The Complete Chloroplast Genome of Guadua angustifolia and Comparative Analyses of Neotropical-Paleotropical Bamboos
Source: PLoS One. 2015 Dec 2;10(12):e0143792. doi: 10.1371/journal.pone.0143792 (PMC4668023; doi:10.1371/journal.pone.0143792)
Supplement: S4 Table — dN: nonsynonymous substitution rates; dS: synonymous substitution rates; dN/dS: ratio of nonsynonymous to synonymous substitutions. (XLSX) [file pone.0143792.s004.xlsx]

## Sheet: Sheet1
S4 Table. dN, dS and dN/dS of individual genes
	Cryptochloa stritiflora			Dendrocalamus latiflorus			Guadua angustifolia
Gene name	dN/dS	dN	dS	dN/dS	dN	dS	dN/dS	dN	dS
atpA	0.0928	0.0091	0.098	0.0759	0.0044	0.0578	0.1134	0.0053	0.0464
atpB	0.1603	0.0194	0.121	0.1572	0.0067	0.0427	0.2481	0.0085	0.0343
atpE	0.0999	0.0064	0.0641	0	0.0032	0	0.1525	0.0032	0.0209
atpF	0.0623	0.007	0.1131	0.1522	0.0047	0.0308	0.102	0.0023	0.0229
atpH	0	0	0.0766	0	0	0.0146	0	0	0.0146
atpI	0.0558	0.0036	0.064	0.1258	0.0036	0.0284	0.2112	0.0036	0.0169
ccsA	0.358	0.0348	0.0972	0.7028	0.0142	0.0201	0.6298	0.0155	0.0247
cemA	0.555	0.0488	0.088	0.4411	0.015	0.034	0.2038	0.0112	0.055
clpP	0.2015	0.01	0.0497	0.2877	0.006	0.0209	0.2893	0.004	0.0138
infA	0.2454	0.0288	0.1175	0.2155	0.0122	0.0567	0.2921	0.0081	0.0278
matK	0.4861	0.0509	0.1046	0.5397	0.0144	0.0267	0.6216	0.0204	0.0329
ndhA	0.1424	0.0136	0.0953	0.2723	0.0062	0.0226	0.1626	0.0037	0.0226
ndhB	0.323	0.0026	0.0081	0	0	0.0027	0.1131	0.0043	0.0384
ndhC	0.4518	0.0221	0.0489	0.2015	0.0073	0.0362	0.3047	0.0073	0.024
ndhD	0.1796	0.0159	0.0887	0.1953	0.0044	0.0225	0.2429	0.0062	0.0254
ndhE	0.4677	0.0131	0.0281	0	0.0087	0	0.6198	0.0087	0.014
ndhF	0.2883	0.0362	0.1256	0.2017	0.0059	0.0294	0.171	0.0071	0.0415
ndhG	0.3916	0.031	0.0792	0.6674	0.0205	0.0307	0.3338	0.0102	0.0306
ndhH	0.1227	0.0127	0.1033	0.1808	0.0099	0.0548	0.1306	0.0077	0.0589
ndhI	0.1843	0.0167	0.0908	0.4102	0.0071	0.0174	0.3643	0.0095	0.0261
ndhJ	0.0992	0.0081	0.0815	0.1349	0.0054	0.0398	0.0675	0.0027	0.0397
ndhK	0.1663	0.0181	0.1086	0.2779	0.018	0.0649	0.1339	0.0054	0.0402
petA	0.165	0.0097	0.0586	0.1768	0.0055	0.0311	0.155	0.0041	0.0266
petB	0.0392	0.0021	0.0525	0.1054	0.0041	0.0391	0	0	0.0324
petD	0.0223	0.0028	0.1255	0.3329	0.0169	0.0509	0.0834	0.0028	0.0336
petG	0	0	0.1148	0	0	0.0364	0	0	0.0745
petL	0.1082	0.0147	0.1356	0	0	0.087	0	0	0.0419
petN	0	0	0	0	0	0	0	0	0
psaA	0.0387	0.0029	0.0753	0.0828	0.0017	0.0211	0.0858	0.0035	0.0407
psaB	0.0435	0.0036	0.0819	0.0923	0.0024	0.0257	0.0924	0.0024	0.0257
psaC	0	0	0.1554	0	0	0.0359	0	0	0.0545
psaI	0.2928	0.0121	0.0414	0	0	0	0	0	0.0405
psaJ	0	0	0.066	0	0	0.0323	0	0	0.0323
psbA	0.0814	0.0062	0.0761	0.567	0.0154	0.0272	0.1215	0.0025	0.0204
psbB	0.0248	0.0026	0.105	0.0283	0.0009	0.0306	0	0	0.0334
psbC	0.0318	0.0037	0.1179	0.0356	0.0009	0.0263	0.0227	0.0009	0.0413
psbD	0	0	0.1051	0	0	0.0361	0	0	0.0527
psbE	0.0572	0.0053	0.0918	0	0	0.0175	0	0	0.0175
psbF	0	0	0	0.3667	0.0118	0.0322	0	0	0.0325
psbH	0.0628	0.0061	0.0973	0	0.0061	0	0	0.0061	0
psbI	0	0	0.1248	0	0	0	0	0	0
psbJ	0	0.0118	0	0	0	0	0	0	0
psbK	0.1872	0.0143	0.0762	0	0.0143	0	0	0.0143	0
psbL	0	0	0.0416	0	0	0	0	0	0
psbM	0.154	0.0131	0.0849	0	0	0.0413	0	0	0.0413
psbN	0	0	0	0	0	0	0	0	0
psbT	0	0	0	0	0	0	0	0	0
psbZ	0	0	0.0628	0	0	0	0	0	0
rbcL	0.1604	0.0139	0.0867	0.4035	0.012	0.0298	0.4131	0.0111	0.0269
rpl2	0.1669	0.0016	0.0097	0	0	0	0	0.0016	0
rpl14	0.257	0.0181	0.0704	0	0	0.0112	0	0.0036	0
rpl16	0.2036	0.0166	0.0815	0.1704	0.0033	0.0194	0.3414	0.0066	0.0194
rpl20	0.1697	0.0148	0.0875	0	0.0074	0	0	0.0111	0
rpl22	0.3712	0.0387	0.1043	0.0725	0.0029	0.0401	0.0729	0.0029	0.0399
rpl23	0	0.0141	0	0	0.0047	0	0	0.0047	0
rpl32	0.1846	0.0147	0.0797	1.2009	0.03	0.0249	0	0	0
rpl33	0.2536	0.0396	0.1562	1.3791	0.0329	0.0238	0	0.0196	0
rpl36	0	0	0.2634	0	0	0.119	0	0	0.0772
rpoA	0.4349	0.034	0.0782	0.3636	0.0064	0.0177	0.349	0.0077	0.0221
rpoB	0.1332	0.0119	0.0891	0.1188	0.0037	0.0308	0.1301	0.0037	0.0281
rpoC1	0.1724	0.0155	0.0901	0.1318	0.0052	0.0391	0.1282	0.0064	0.0503
rpoC2	0.2517	0.0252	0.1001	0.1368	0.0056	0.0409	0.1838	0.0065	0.0355
rps11	0.2106	0.0159	0.0755	0.1147	0.0032	0.0275	0.1147	0.0032	0.0275
rps12	0.9414	0.0113	0.012	0	0	0.012	0	0	0.012
rps14	0.0737	0.0042	0.0575	0.6106	0.0171	0.028	0	0	0.0281
rps15	0.419	0.0144	0.0344	0.2767	0.0096	0.0345	0.2799	0.0048	0.017
rps16	0.9464	0.0156	0.0165	0.1567	0.0052	0.0331	0.3169	0.0052	0.0164
rps18	0.2237	0.028	0.1252	0.2782	0.0111	0.0397	0.2215	0.0111	0.0499
rps19	0	0	0.0156	0	0	0	0	0	0
rps2	0.0855	0.0073	0.0858	0.0722	0.0018	0.0253	0.0721	0.0018	0.0253
rps3	0.1227	0.0144	0.1174	0.0924	0.0018	0.0193	0.055	0.0018	0.0325
rps4	0.4039	0.02	0.0494	0	0.0133	0	0.646	0.0088	0.0137
rps7	0	0.0028	0	0	0	0	0	0	0
rps8	0.1347	0.0098	0.0729	0	0	0	0	0	0
ycf3	0.1443	0.0025	0.0174	0	0	0.0172	0	0	0.026
ycf4	0.1631	0.0143	0.0879	0.1531	0.0047	0.031	0	0	0.0468
dN: nonsynonymous substitution rates; dS: synonymous substitution rates; dN/dS: ratio of nonsynonymous versus synonymous substitutions.
