# Supplementary material for: The Complete Chloroplast Genome of Guadua angustifolia and Comparative Analyses of Neotropical-Paleotropical Bamboos
Source: PLoS One. 2015 Dec 2;10(12):e0143792. doi: 10.1371/journal.pone.0143792 (PMC4668023; doi:10.1371/journal.pone.0143792)
Supplement: S5 Table — (XLSX) [file pone.0143792.s005.xlsx]

## Sheet: Sheet1
S5 Table. Divergence times for the most recent common ancestor of the clades recovered in this study
Node	Node age (Ma)	-95% (Ma)	+95% (Ma)	Geological period
Anomochlooideae	101.08	87.13	114.8	Cretaceous
Pharoideae	87.87	58.68	110.52	Paleocene - Cretaceous
Puelioideae	67.28	46.04	88.63	Eocene - Cretaceous
PACMAD	60.13	40.98	79.97	Eocene - Cretaceous
Phragmites	35.07	5.42	55.34	Miocene - Eocene
(Setaria + Panicum) + (Saccharum + Sorghum + Coix + Zea)	23.38	1.66	35.53	Pleistocene - Eocene
Setaria + Panicum	12.47	0.19	24.02	Pleistocene - Eocene
Zea + (Saccharum + Sorghum + Coix)	9.93	0.34	19.95	Pleistocene - Miocene
Coix + (Saccharum + Sorghum )	7.76	0.55	15.58	Pleistocene - Miocene
Sorghum + Saccharum	4.58	0.07	10.06	Pleistocene - Miocene
Oryzoideae	55.31	37.84	73.84	Eocene - Cretaceous
Rhynchoryza + (Leersia + Oryza)	29.99	13.32	49.54	Miocene - Eocene
Oryza + Leersia	16.97	6.53	29.86	Miocene - Oligocene
Pooideae + Bambusoideae	51.19	35.05	68.43	Eocene - Cretaceous
Brachypodium + ((Lolium + Festuca + eschampsia + Agrostis) + (Aegilops + Triticum + Secale + Hordeum))	37.5	11.99	49.25	Miocene - Eocene
(Lolium + Festuca + Deschampsia + Agrostis) + (Aegilops + Triticum + Secale + Hordeum)	30.85	8.14	56.62	Miocene - Paleocene
Agrostis + (Lolium + Festuca + Deschampsia)	22.01	4.08	34.93	Pliocene - Eocene
Deschampsia + (Lolium + Festuca)	13.27	0.36	21.26	Pleistocene - Miocene
Festuca + Lolium	6.85	0.13	12.74	Pleistocene - Miocene
Hordeum + (Aegilops + Triticum + Secale)	13.47	1.2	25.53	Pleistocene - Oligocene
Secale + (Aegilops + Triticum)	5.76	0.35	12.79	Pleistocene - Miocene
Triticum + Aegilops	2.29	0.4	5.98	Pleistocene - Miocene
Arundinareae + (Bambuseae + Olyreae)	33.95	20.35	50.1	Miocene - Eocene
Olyreae + Bambuseae	27.04	16.34	41.75	Miocene - Eocene
Cryptochloa + Olyra	13.62	0.39	24.59	Pleistocene - Oligocene
(Bambusa + Dendrocalamus + Neololeba + Greslania + Hickelia) + (Chuquea + Guadua + Otatea + Olmeca)	18.19	10.21	29.77	Miocene - Oligocene
Chuquea + (Guadua + Otatea + Olmeca)	17.73	8.61	31.35	Miocene - Oligocene
Chusquea spectabilis + Chusquea liebmannii	13.03	2.84	24.01	Pliocene - Oligocene
Otatea + Olmeca	4.28	0.13	9.96	Pleistocene - Miocene
Guadua angustifolia + Guadua weberaueri	1.14	0.54	2.91	Pleistocene - Pliocene
(Hickelia + Greslania + Neololeba) + (Dendrocalamus + Bambusa)	10.58	1.36	19.5	Pleistocene - Miocene
Hickelia + (Greslania + Neololeba)	9.35	1.07	16.41	Pleistocene - Miocene
Greslania + Neololeba	5.78	0.04	11.16	Pleistocene - Miocene
Dendrocalamus + Bambusa	4.48	0.28	10.86	Pleistocene - Miocene
Bambusa bambos	3.55	0.18	8.36	Pleistocene - Miocene
Bambusa oldhamii + Bambusa emeinsis	1.65	0.05	4.31	Pleistocene - Pliocene
Arundinaria group + Phyllostachys group	5.01	0.91	36.1	Pleistocene - Eocene
Indocalamus + Phyllostachys	1.4	0.31	12.5	Pleistocene - Miocene
Phyllostachys propingqua	0.64	0.11	4.71	Pleistocene - Pliocene
Phyllostachys nigra var. henonis + Phyllostachys edulis	0.54	0.04	2.66	Pleistocene - Pliocene
Ferrocalamus + (Arundinaria + Acidosasa)	4.57	0.39	22.47	Pleistocene - Miocene
Acidosasa	3.22	0.38	15.47	Pleistocene - Miocene
Arundinaria gigantea	2.32	0.17	11.11	Pleistocene - Miocene
Arundinaria tecta + Arundinaria appalachiana	0.54	0.01	4.59	Pleistocene - Pliocene
